# Supplementary material for: Control Group Paradigms in Studies Investigating Acute Effects of Exercise on Cognitive Performance–An Experiment on Expectation-Driven Placebo Effects
Source: Front Hum Neurosci. 2017 Dec 8;11:600. doi: 10.3389/fnhum.2017.00600 (PMC5727042; doi:10.3389/fnhum.2017.00600)
Supplement: Supplementary file 3 [file DataSheet1.XLS]

## Sheet: dataset
Control group paradigms in studies investigating acute effects of exercise on cognitive performance – An experiment on expectation-driven placebo effects
Frontiers in behavioral neuroscience
Max Oberste1, Philipp Hartig1, Wilhelm Bloch1, Benjamin Elsner1, Hans-Georg Predel2, Bernhard Ernst1, Philipp Zimmer1, 3*
1Department of molecular and cellular sports medicine, German Sport University Cologne, Cologne, Germany
2Department of circulation research and cellular sports medicine, German Sport University Cologne, Cologne, Germany
3National Center for Tumor Diseases (NCT) and German Cancer Research Center, Heidelberg, Germany
* Corresponding author: Philipp Zimmer (p.zimmer@dshs-koeln.de)
Supplementary Material 2. Collected Data Table Numeric data collected via survey including between-subject factor “treatment-description”
subject	date	time	age	sex	principal_occupation	treatment_description	expectations_freerecall	expectations_tmt	expectations_stroop	exercise_habits	code
49	09.02.16	11:55:30	23	male	Student	waiting	0	-2	-3	exercising regularly	aanebc22
60	09.05.16	16:19:37	27	male	Student	waiting	2	2	1	exercising regularly	CAEEEHR6
93	09.13.16	20:12:43	23	male	Student	waiting	0	0	0	not exercising regularly	CERFLC29
112	11.03.16	09:25:58	21	male	Student	waiting	0	-2	3	exercising regularly	HEATVE28
114	11.03.16	10:28:46	24	female	Student	waiting	3	2	1	exercising regularly	AERKGC16
122	11.08.16	10:13:49	23	female	Student	waiting	3	3	3	exercising regularly	HEARBN28
147	11.15.16	11:15:20	19	female	Student	waiting	3	3	2	exercising regularly	BACALE08
161	11.22.16	12:50:00	19	male	Student	waiting	1	0	1	exercising regularly	seeehr04
246	12.13.16	11:01:13	20	female	Student	waiting	-2	2	0	exercising regularly	BTRHBN16
59	09.05.16	14:15:26	22	female	Student	waiting	2	1	-3	exercising regularly	MSANWE06
61	09.06.16	16:53:53	22	male	Non-Student	waiting	2	0	2	exercising regularly	CARKDR19
79	09.10.16	18:03:32	35	female	Non-Student	waiting	1	2	3	not exercising regularly	malacse2
96	09.14.16	23:07:12	24	male	Non-Student	waiting	-2	0	-2	exercising regularly	SEINKL11
71	09.07.16	13:15:14	25	male	Student	waiting	2	1	2	exercising regularly	SAAKHR25
106	10.27.16	12:05:27	20	male	Student	waiting	0	4	2	exercising regularly	BTÜEMC30
118	11.03.16	13:13:04	21	female	Student	waiting	1	3	0	exercising regularly	HGUUNS18
120	11.08.16	09:19:04	26	male	Student	waiting	3	4	3	exercising regularly	medubi08
123	11.08.16	10:46:59	25	male	Student	waiting	1	3	-1	exercising regularly	REAPRG41
211	12.06.16	08:41:38	19	male	Student	waiting	1	1	0	exercising regularly	AAAESE22
231	12.08.16	09:39:57	24	female	Student	waiting	3	2	3	exercising regularly	belaft16
232	12.08.16	10:06:37	27	female	Student	waiting	1	2	2	exercising regularly	reeeen30
233	12.08.16	10:38:27	19	female	Student	waiting	1	1	1	exercising regularly	paelsd09
243	12.09.16	13:21:46	22	male	Student	waiting	2	3	3	exercising regularly	NERREE02
55	09.05.16	09:40:46	24	female	Student	waiting	5	5	5	exercising regularly	bxeehe27
86	09.11.16	22:36:50	999	male	Student	waiting	4	4	4	exercising regularly	heentr08
99	10.25.16	10:37:46	32	female	Student	waiting	3	0	1	not exercising regularly	MARESR14
139	11.10.16	12:00:00	24	female	Student	waiting	2	1	-1	not exercising regularly	SLTIDR09
20	08.15.16	22:45:06	24	female	Non-Student	waiting	3	-1	-3	exercising regularly	CEANME12
29	08.17.16	19:31:17	28	male	Non-Student	waiting	1	0	0	exercising regularly	ekgfrh14
188	11.26.16	11:45:02	28	female	Non-Student	waiting	4	4	4	exercising regularly	EHRNME26
203	12.02.16	18:19:00	29	female	Non-Student	waiting	5	5	5	exercising regularly	LERDBN03
244	12.09.16	13:43:53	25	male	Non-Student	waiting	-1	-2	-1	exercising regularly	HDIRNS20
37	08.22.16	13:04:49	25	female	Student	reading	-2	2	2	exercising regularly	AEKEWÖ11
44	08.23.16	13:45:22	27	female	Student	reading	-1	0	0	exercising regularly	EAONLR15
101	10.27.16	08:16:50	24	male	Student	reading	-3	3	0	exercising regularly	SNROMN27
121	11.08.16	09:52:11	20	male	Student	reading	-1	0	0	exercising regularly	snilse04
137	11.10.16	10:14:57	20	male	Student	reading	-2	0	0	exercising regularly	Aeöeme20
158	11.22.16	09:48:07	31	male	Student	reading	2	1	1	exercising regularly	UAÖESA04
163	11.22.16	14:04:53	28	male	Student	reading	1	3	3	exercising regularly	PHERBR16
180	11.25.16	11:19:44	24	female	Student	reading	2	0	-3	exercising regularly	DRAABS16
183	11.25.16	12:38:06	28	male	Student	reading	1	-1	1	exercising regularly	AAODBL17
185	11.25.16	13:47:34	24	male	Student	reading	3	0	-3	exercising regularly	SAALLI30
225	12.07.16	12:41:48	19	male	Student	reading	2	0	1	not exercising regularly	DSIESR27
5	08.09.16	16:27:41	30	female	Student	reading	1	0	0	exercising regularly	caütkl09
87	09.13.16	09:03:15	27	male	Student	reading	-2	2	3	exercising regularly	MNUDMC01
4	08.09.16	16:03:49	30	female	Non-Student	reading	0	0	0	exercising regularly	meoekl13
36	08.21.16	14:46:42	31	male	Non-Student	reading	-5	-3	-4	exercising regularly	CECEUE06
107	10.27.16	12:32:36	18	male	Student	reading	0	0	0	exercising regularly	macedr29
110	10.27.16	14:19:22	19	male	Student	reading	-2	1	2	exercising regularly	AEINME04
119	11.08.16	08:42:59	20	male	Student	reading	-2	0	0	exercising regularly	JEACLI03
150	11.17.16	09:01:10	20	female	Student	reading	0	-2	-2	exercising regularly	Serrwr08
159	11.22.16	10:21:10	21	male	Student	reading	2	0	-3	exercising regularly	LAENSG23
170	11.23.16	13:11:07	22	female	Student	reading	-3	1	1	exercising regularly	ceodkl21
177	11.24.16	11:07:06	21	male	Student	reading	-2	0	0	exercising regularly	BAERPI21
213	12.06.16	10:19:17	20	male	Student	reading	-2	-1	-1	exercising regularly	AAALFD04
249	12.13.16	13:09:54	21	female	Student	reading	-2	2	2	exercising regularly	MAFNMN12
2	08.08.16	21:27:43	25	female	Student	reading	-3	-2	0	exercising regularly	AEEEAE14
54	09.02.16	16:15:38	26	female	Student	reading	2	0	0	exercising regularly	taöebr28
80	09.11.16	11:53:08	34	female	Non-Student	reading	0	2	0	exercising regularly	maacse22
190	11.27.16	14:03:55	34	male	Non-Student	reading	0	0	1	exercising regularly	MAOWNS17
205	12.04.16	19:01:42	27	male	Non-Student	reading	-2	1	2	exercising regularly	ehrcgc09
207	12.04.16	22:32:05	28	male	Non-Student	reading	0	0	0	exercising regularly	Hecrbc30
67	09.07.16	10:44:04	21	female	Student	Video	-2	0	0	exercising regularly	sectbc12
131	11.09.16	11:02:26	24	male	Student	Video	-1	-2	3	exercising regularly	AAÖUEC27
134	11.09.16	15:46:57	19	male	Student	Video	0	0	0	exercising regularly	JAAALN08
138	11.10.16	11:01:49	22	male	Student	Video	0	0	0	exercising regularly	NEANSR16
143	11.15.16	08:45:52	22	female	Student	Video	-3	0	-2	exercising regularly	SEICMC30
144	11.15.16	09:40:10	24	female	Student	Video	-1	0	0	exercising regularly	SEFRKN16
149	11.16.16	10:39:13	21	female	Student	Video	1	1	-1	exercising regularly	MAODST26
160	11.22.16	11:05:30	20	male	Student	Video	-4	-3	-3	exercising regularly	BESPMN01
169	11.23.16	12:17:04	23	female	Student	Video	1	2	2	exercising regularly	KAEEWI13
179	11.25.16	10:32:25	20	male	Student	Video	4	0	1	exercising regularly	IAÜRRR11
215	12.06.16	11:17:43	999	female	Student	Video	2	2	0	exercising regularly	UAAGWE10
218	12.06.16	13:48:06	22	female	Student	Video	-1	0	0	exercising regularly	Maeahi24
236	12.08.16	13:16:56	31	male	Student	Video	0	0	0	exercising regularly	jaaehr12
237	12.08.16	13:52:36	20	male	Student	Video	-2	2	1	exercising regularly	KAANKE16
1	08.07.16	21:22:16	25	female	Student	Video	-1	1	0	exercising regularly	entrba25
25	08.17.16	17:07:11	28	female	Non-Student	Video	0	0	0	exercising regularly	caoene20
76	09.10.16	15:20:16	23	female	Non-Student	Video	-1	0	0	exercising regularly	MEONSE18
217	12.06.16	13:12:33	22	female	Non-Student	Video	2	2	3	exercising regularly	daindr30
109	10.27.16	13:44:53	21	male	Student	Video	-2	2	0	exercising regularly	knokse02
125	11.08.16	12:58:03	21	female	Student	Video	-2	0	0	exercising regularly	btacae12
164	11.22.16	14:38:31	21	male	Student	Video	1	-1	0	exercising regularly	caondd28
175	11.24.16	09:55:41	25	male	Student	Video	-3	-2	-3	exercising regularly	SEÜESE19
241	12.09.16	11:59:52	30	male	Student	Video	-2	0	-2	exercising regularly	hleeoe26
51	09.02.16	14:00:21	22	male	Student	Video	0	0	0	exercising regularly	ENENMC31
89	09.13.16	09:57:54	23	female	Student	Video	0	1	2	not exercising regularly	xaiikl22
129	11.09.16	09:28:02	32	male	Student	Video	3	3	1	exercising regularly	gawrle32
135	11.10.16	09:05:28	25	female	Student	Video	-1	1	0	exercising regularly	seeekl25
75	09.07.16	21:39:02	28	male	Non-Student	Video	1	3	4	exercising regularly	ERÖlKr02
82	09.11.16	19:46:55	20	male	Non-Student	Video	2	2	2	exercising regularly	vasytr15
202	12.02.16	15:49:35	27	female	Non-Student	Video	4	1	3	exercising regularly	HEcrbc12
12	08.11.16	12:55:49	27	male	Student	stretching	0	0	0	exercising regularly	SEARHD26
38	08.22.16	13:43:22	999	female	Student	stretching	2	0	3	exercising regularly	JHITLR20
66	09.07.16	10:12:52	22	female	Student	stretching	3	4	4	exercising regularly	ISCETR16
103	10.27.16	09:35:52	25	male	Student	stretching	2	2	2	exercising regularly	GEAEBC04
111	11.03.16	08:43:33	27	female	Student	stretching	3	2	2	exercising regularly	ueenor28
201	12.01.16	10:53:58	25	male	Student	stretching	3	3	3	exercising regularly	blaeae06
228	12.07.16	14:51:57	24	female	Student	stretching	0	0	0	exercising regularly	UEONME18
239	12.09.16	10:45:00	20	female	Student	stretching	0	0	0	exercising regularly	ISUNBN15
90	09.13.16	17:41:27	22	female	Student	stretching	2	2	2	exercising regularly	reotsr15
189	11.26.16	12:10:12	28	male	Student	stretching	3	0	2	exercising regularly	ADRRFR27
11	08.11.16	12:30:49	999	male	Non-Student	stretching	0	0	0	exercising regularly	BTWRDR22
78	09.10.16	17:25:22	34	male	Non-Student	stretching	999	-1	0	exercising regularly	uecese27
187	11.26.16	10:45:17	28	female	Non-Student	stretching	3	3	3	not exercising regularly	CAOEWR24
8	08.10.16	13:28:56	30	female	Student	stretching	4	4	3	not exercising regularly	HACRKS20
124	11.08.16	11:17:48	21	female	Student	stretching	1	3	0	exercising regularly	PAUIKL17
128	11.08.16	15:01:00	23	male	Student	stretching	0	1	1	exercising regularly	baehve02
133	11.09.16	15:05:12	24	male	Student	stretching	0	2	2	exercising regularly	dsutwö28
162	11.22.16	13:29:09	18	male	Student	stretching	0	0	2	exercising regularly	calikl08
192	11.29.16	10:03:22	21	male	Student	stretching	1	0	0	exercising regularly	Daanae27
229	12.07.16	15:23:04	24	female	Student	stretching	2	3	3	exercising regularly	IAPRWA09
230	12.08.16	09:04:34	28	male	Student	stretching	2	2	2	exercising regularly	UERGBL21
235	12.08.16	12:38:04	26	female	Student	stretching	2	1	2	exercising regularly	btcebi13
18	08.15.16	21:52:18	22	male	Student	stretching	3	2	-1	exercising regularly	CAASKE31
33	08.20.16	14:41:38	26	female	Student	stretching	2	2	2	not exercising regularly	ddelhr08
70	09.07.16	12:29:39	23	male	Student	stretching	-1	5	-3	exercising regularly	AACGHE06
88	09.13.16	09:30:24	22	male	Student	stretching	0	0	2	exercising regularly	LAGVBK08
31	08.19.16	20:24:43	31	female	Non-Student	stretching	-2	0	-2	exercising regularly	MEEuSS13
83	09.11.16	20:12:08	22	male	Non-Student	stretching	0	0	0	exercising regularly	VAKKNE18
148	11.15.16	12:50:00	26	female	Non-Student	stretching	2	3	0	exercising regularly	AALNFR10
206	12.04.16	19:30:47	29	female	Non-Student	stretching	2	2	1	exercising regularly	ISZCPI30
45	08.23.16	14:12:48	27	female	Student	myofascial release	2	0	-1	exercising regularly	IDEEME22
46	08.23.16	14:55:55	27	male	Student	myofascial release	3	3	3	exercising regularly	marmbe03
102	10.27.16	08:50:21	24	female	Student	myofascial release	1	1	0	exercising regularly	GEIEPR21
127	11.08.16	14:24:27	22	female	Student	myofascial release	0	0	0	exercising regularly	BAMKKL29
146	11.15.16	10:39:36	22	female	Student	myofascial release	2	0	-2	exercising regularly	knenwm23
151	11.17.16	09:58:26	22	female	Student	myofascial release	0	1	1	exercising regularly	mnahse19
156	11.17.16	14:14:29	20	female	Student	myofascial release	2	1	0	exercising regularly	paiess02
172	11.23.16	13:58:03	21	female	Student	myofascial release	2	1	1	exercising regularly	KNAIFG03
193	11.29.16	10:39:55	20	female	Student	myofascial release	0	1	0	exercising regularly	AECTKL15
216	12.06.16	12:38:05	21	female	Student	myofascial release	3	3	3	exercising regularly	saotha23
219	12.06.16	14:15:59	23	female	Student	myofascial release	2	2	0	exercising regularly	UEAKSl22
221	12.06.16	15:53:14	25	male	Student	myofascial release	3	-1	1	exercising regularly	jaeuha14
41	08.22.16	20:50:47	28	female	Student	myofascial release	2	2	2	exercising regularly	LAAEBC06
3	08.08.16	22:00:56	28	male	Non-Student	myofascial release	2	2	2	exercising regularly	FERAFE20
32	08.20.16	12:09:45	27	female	Non-Student	myofascial release	2	1	1	exercising regularly	UEENBN02
57	09.05.16	11:06:43	19	female	Non-Student	myofascial release	3	3	2	exercising regularly	jaocae20
210	12.05.16	15:40:04	30	male	Non-Student	myofascial release	1	0	0	exercising regularly	Idrrte18
64	09.07.16	09:06:37	26	male	Student	myofascial release	-2	-1	-2	exercising regularly	MSPHDE22
97	10.25.16	09:13:53	20	male	Student	myofascial release	1	1	0	exercising regularly	MAICEE26
198	11.30.16	11:28:57	25	female	Student	myofascial release	1	0	0	exercising regularly	HDEEKN03
199	12.01.16	09:16:53	25	male	Student	myofascial release	0	0	0	exercising regularly	GAOOKL13
208	12.04.16	22:59:55	25	female	Student	myofascial release	3	3	2	not exercising regularly	He
212	12.06.16	09:24:37	23	male	Student	myofascial release	0	0	0	exercising regularly	geghkl13
227	12.07.16	13:40:07	20	male	Student	myofascial release	0	0	0	exercising regularly	snilse04
240	12.09.16	11:26:30	22	female	Student	myofascial release	2	1	-2	exercising regularly	aalese14
245	12.13.16	10:15:47	20	female	Student	myofascial release	0	0	0	exercising regularly	baacla24
27	08.17.16	19:16:00	29	male	Student	myofascial release	2	0	1	not exercising regularly	grrege24
53	09.02.16	15:40:03	30	female	Student	myofascial release	2	2	-2	exercising regularly	CLESKL16
63	09.06.16	18:39:38	20	male	Student	myofascial release	0	0	0	exercising regularly	gtrabd22
85	09.11.16	22:13:09	22	male	Student	myofascial release	-2	-1	-1	exercising regularly	seaubi07
9	08.10.16	21:52:51	29	female	Non-Student	myofascial release	0	0	0	exercising regularly	knendn02
57	09.05.16	11:43:33	30	female	Student	myofascial release	-1	-1	-1	exercising regularly	IELTDR07
16	08.14.16	19:54:04	26	male	Student	very light exercise	1	1	1	exercising regularly	aaokin11
47	08.23.16	15:22:38	31	male	Student	very light exercise	2	1	2	exercising regularly	MMBEBL18
108	10.27.16	13:23:38	21	male	Student	very light exercise	3	3	3	exercising regularly	atctkl02
126	11.08.16	13:32:31	20	female	Student	very light exercise	2	1	2	exercising regularly	parebc23
174	11.24.16	08:52:49	21	male	Student	very light exercise	-1	-3	-2	exercising regularly	EIRKDR05
178	11.25.16	09:32:49	26	male	Student	very light exercise	2	3	4	exercising regularly	AERSSE02
222	12.06.16	16:46:30	28	female	Student	very light exercise	3	0	2	exercising regularly	EESEZA17
226	12.07.16	13:07:51	20	male	Student	very light exercise	1	2	1	exercising regularly	aaoehr17
24	08.17.16	16:31:08	999	female	Student	very light exercise	-2	-4	0	exercising regularly	idtehi20
95	09.14.16	20:19:54	23	male	Non-Student	very light exercise	2	1	-2	exercising regularly	Iaaens16
7	08.09.16	23:22:41	29	male	Student	very light exercise	2	3	2	exercising regularly	cereae21
28	08.17.16	19:24:45	27	female	Student	very light exercise	2	3	2	exercising regularly	ehüesr04
65	09.07.16	09:41:15	21	female	Student	very light exercise	-3	-1	-2	exercising regularly	AALIEE25
69	09.07.16	11:56:48	18	male	Student	very light exercise	0	-1	2	exercising regularly	SEEEHR04
100	10.25.16	11:05:43	23	female	Student	very light exercise	3	3	-2	exercising regularly	fiispm25
116	11.03.16	11:36:04	24	male	Student	very light exercise	2	2	1	exercising regularly	BECEWR12
130	11.09.16	10:07:15	20	female	Student	very light exercise	1	2	2	exercising regularly	SEERRE16
141	11.10.16	12:55:18	20	female	Student	very light exercise	-3	1	2	exercising regularly	NELERR29
154	11.17.16	12:47:14	18	male	Student	very light exercise	-3	1	-2	exercising regularly	ceozer15
176	11.24.16	10:32:45	22	male	Student	very light exercise	3	-3	2	exercising regularly	TAEEGA23
195	11.29.16	14:36:34	18	female	Student	very light exercise	1	-2	2	exercising regularly	REOEWR08
242	12.09.16	12:52:01	26	male	Student	very light exercise	5	5	5	exercising regularly	CALAHH21
248	12.13.16	12:25:05	20	female	Student	very light exercise	-3	-1	-2	not exercising regularly	paerke17
13	08.11.16	14:35:13	28	male	Student	very light exercise	1	2	2	exercising regularly	AALAEE23
52	09.02.16	14:34:49	22	male	Student	very light exercise	-3	-2	-2	exercising regularly	MAARBI13
52	09.02.16	15:02:05	26	male	Student	very light exercise	0	1	2	exercising regularly	haccjc03
58	09.05.16	13:47:34	21	female	Student	very light exercise	2	1	-1	exercising regularly	parrke20
171	11.23.16	13:32:00	34	male	Student	very light exercise	2	0	3	exercising regularly	mniebi08
84	09.11.16	21:01:31	28	female	Non-Student	very light exercise	3	3	3	not exercising regularly	IIENKL19
209	12.04.16	23:31:36	26	male	Non-Student	very light exercise	0	0	0	exercising regularly	beiiee22
250	12.13.16	13:44:14	25	male	Non-Student	very light exercise	0	-2	-2	exercising regularly	IAZEBC12
23	08.17.16	15:00:11	27	female	Student	moderate exercise	3	4	3	exercising regularly	caenwr14
39	08.22.16	14:52:40	27	male	Student	moderate exercise	3	3	3	exercising regularly	laaimk05
68	09.07.16	11:18:44	21	male	Student	moderate exercise	0	3	2	exercising regularly	LASKMN17
105	10.27.16	10:46:36	26	male	Student	moderate exercise	2	1	2	exercising regularly	SaanSe06
113	11.03.16	10:05:10	22	female	Student	moderate exercise	-2	0	0	exercising regularly	parfbr25
117	11.03.16	12:42:02	21	male	Student	moderate exercise	3	2	-2	exercising regularly	maeurc09
167	11.23.16	10:47:39	27	male	Student	moderate exercise	-2	2	-3	exercising regularly	GEÜHSE18
181	11.25.16	12:03:10	22	female	Student	moderate exercise	2	2	1	exercising regularly	DRADFD30
184	11.25.16	13:10:09	24	male	Student	moderate exercise	4	1	2	exercising regularly	KNITKE09
220	12.06.16	15:04:17	22	male	Student	moderate exercise	2	-1	-2	exercising regularly	MNEOAE01
224	12.07.16	11:58:05	18	male	Student	moderate exercise	2	2	2	exercising regularly	ISAIML11
22	08.17.16	12:25:59	27	male	Student	moderate exercise	2	2	2	exercising regularly	SGTEBI21
48	09.02.16	11:31:30	20	female	Student	moderate exercise	-3	-1	-3	exercising regularly	HEENTR04
17	08.14.16	20:50:42	999	male	Non-Student	moderate exercise	0	2	2	exercising regularly	enrsbe05
77	09.10.16	17:02:26	20	female	Non-Student	moderate exercise	3	1	3	exercising regularly	MEONSN10
166	11.23.16	09:52:18	26	male	Non-Student	moderate exercise	3	3	3	exercising regularly	OEEIAE30
74	09.07.16	15:57:28	21	female	Student	moderate exercise	1	0	2	exercising regularly	RHIEKL21
104	10.27.16	10:05:17	27	female	Student	moderate exercise	-5	0	-3	exercising regularly	HAAUBH25
115	11.03.16	10:54:12	21	female	Student	moderate exercise	-2	1	1	exercising regularly	aaurli20
142	11.10.16	14:18:55	22	female	Student	moderate exercise	2	2	3	exercising regularly	UARLBC13
145	11.15.16	10:13:08	22	female	Student	moderate exercise	-2	2	-1	exercising regularly	SNIEBI18
197	11.30.16	10:56:02	30	female	Student	moderate exercise	1	1	1	exercising regularly	EYoiAe22
200	12.01.16	09:51:43	22	male	Student	moderate exercise	-3	0	-1	exercising regularly	ISMNDL15
214	12.06.16	10:44:11	22	male	Student	moderate exercise	-2	-3	-5	exercising regularly	REIIWE24
223	12.07.16	10:43:42	25	male	Student	moderate exercise	1	-1	-2	exercising regularly	ueulmd04
238	12.08.16	14:42:11	21	male	Student	moderate exercise	-2	2	3	exercising regularly	BLSRAE04
14	08.12.16	17:42:38	27	male	Student	moderate exercise	-1	-1	-2	exercising regularly	baaesr08
34	08.20.16	14:55:13	30	male	Student	moderate exercise	3	2	2	exercising regularly	mklehi25
43	08.22.16	21:35:49	25	female	Student	moderate exercise	-2	3	-2	exercising regularly	LAAEBH23
168	11.23.16	11:40:02	35	male	Student	moderate exercise	2	1	-1	not exercising regularly	mtehwa08
10	08.10.16	22:16:16	31	male	Non-Student	moderate exercise	3	4	-1	exercising regularly	CAEIWE31
26	08.17.16	19:10:14	30	female	Non-Student	moderate exercise	1	2	1	not exercising regularly	maeehi07
81	09.11.16	19:25:00	33	male	Non-Student	moderate exercise	1	-2	-2	exercising regularly	KAEENE02
21	08.15.16	23:14:04	24	female	Student	vigorous exercise	2	1	-1	exercising regularly	EEHCWN28
40	08.22.16	19:57:06	30	female	Student	vigorous exercise	2	3	1	exercising regularly	maeeme31
152	11.17.16	10:38:14	28	male	Student	vigorous exercise	2	0	-1	exercising regularly	Mdmibg08
153	11.17.16	11:09:58	23	female	Student	vigorous exercise	2	2	2	exercising regularly	KnRgst16
155	11.17.16	13:29:53	25	male	Student	vigorous exercise	1	-3	-3	exercising regularly	MDEeeE07
165	11.23.16	08:57:03	28	male	Student	vigorous exercise	2	3	-2	exercising regularly	Cacdke12
42	08.22.16	21:14:11	23	female	Student	vigorous exercise	-2	1	-3	exercising regularly	Uaiekl17
56	09.05.16	10:25:26	29	female	Student	vigorous exercise	-3	-3	-4	exercising regularly	NHLCZA09
72	09.07.16	13:45:47	25	male	Student	vigorous exercise	-2	-1	-1	exercising regularly	UASRBI25
91	09.13.16	19:20:05	20	female	Non-Student	vigorous exercise	-2	0	-1	not exercising regularly	SEVLWE09
73	09.07.16	14:28:48	23	female	Student	vigorous exercise	-4	-2	-1	exercising regularly	rmüfbo02
132	11.09.16	14:37:18	19	male	Student	vigorous exercise	-2	-1	-3	exercising regularly	KNECLE29
136	11.10.16	09:44:35	21	female	Student	vigorous exercise	-3	-1	-2	exercising regularly	BEFCEN28
140	11.10.16	12:29:31	19	female	Student	vigorous exercise	2	0	-2	exercising regularly	baldbc07
157	11.22.16	09:04:16	18	female	Student	vigorous exercise	-2	2	1	exercising regularly	gneewn31
191	11.29.16	09:14:46	23	female	Student	vigorous exercise	-1	-1	-3	exercising regularly	LAANRI27
194	11.29.16	12:47:08	22	male	Student	vigorous exercise	-1	2	3	exercising regularly	SEEMFR28
196	11.30.16	10:26:45	22	male	Student	vigorous exercise	3	1	0	exercising regularly	AAANLI08
234	12.08.16	11:36:28	25	male	Student	vigorous exercise	-4	-4	-4	exercising regularly	kohkto16
6	08.09.16	17:10:33	24	female	Student	vigorous exercise	-2	3	4	exercising regularly	HNAELR06
15	08.12.16	18:24:25	27	male	Student	vigorous exercise	-2	-1	0	exercising regularly	hiüebn02
19	08.15.16	22:16:01	26	female	Student	vigorous exercise	0	-1	-2	exercising regularly	AARNHR28
30	08.19.16	19:34:47	30	male	Student	vigorous exercise	2	2	2	exercising regularly	FERAFE21
50	09.02.16	12:41:46	22	male	Student	vigorous exercise	-1	-3	-2	exercising regularly	SEAESE28
94	09.14.16	11:31:49	19	female	Student	vigorous exercise	-3	-2	-1	exercising regularly	EEREWA14
92	09.13.16	19:48:56	23	male	Non-Student	vigorous exercise	-5	0	-3	exercising regularly	SEOLWE22
173	11.23.16	14:48:48	25	male	Non-Student	vigorous exercise	-4	1	-2	exercising regularly	CEHEVV10
186	11.26.16	10:19:16	28	male	Non-Student	vigorous exercise	-4	-2	2	exercising regularly	iaurwd18
204	12.02.16	19:59:22	30	female	Non-Student	vigorous exercise	-2	-1	-2	exercising regularly	HAAENR20
